# Supplementary material for: Aerosol Delivery of Surfactant Liposomes for Management of Pulmonary Fibrosis: An Approach Supporting Pulmonary Mechanics
Source: Pharmaceutics. 2021 Nov 3;13(11):1851. doi: 10.3390/pharmaceutics13111851 (PMC8625129; doi:10.3390/pharmaceutics13111851)
Supplement: Supplementary file 1 [file pharmaceutics-13-01851-s001.zip]

Archive with 1 entries (1 files):
- pharmaceutics-1431027-supp-revised.pdf
